# Supplementary material for: Effects of Resistance Training on Spasticity in People with Stroke: A Systematic Review
Source: Brain Sci. 2024 Jan 6;14(1):57. doi: 10.3390/brainsci14010057 (PMC10813883; doi:10.3390/brainsci14010057)
Supplement: Supplementary file 1 [file brainsci-14-00057-s001.zip]

Archive with 1 entries (1 files):
- brainsci-2805962-supplementary.pdf
